# Supplementary material for: Anaerobic methane oxidation inducing carbonate precipitation at abiogenic methane seeps in the Tuscan archipelago (Italy)
Source: PLoS One. 2018 Dec 19;13(12):e0207305. doi: 10.1371/journal.pone.0207305 (PMC6300204; doi:10.1371/journal.pone.0207305)
Supplement: S2 Table — (XLSX) [file pone.0207305.s002.xlsx]

## Sheet: Blatt1
S2 Table. Samples taken in 2009, measured 2010
	Depth	H2S		Depth	DIC		Depth	d13CDIC
	(cm)	(mmol/l)		(cm)	(mmol/l)		(cm)	(‰ VPDB)
Ref. 1							SW	0.564875
							10	-0.990375
							20	-0.257875
							30	0.12675
							40	0.153125
Emission spot 1	0	0.00169841		5	1.31		SW	1.22013
	2	2.59479		10	7.95		10	-12.7094
	6	4.6504		20	15.49		20	-16.2956
	10	1.00253		30	14.53		30	-16.9722
	14	7.61587		40	11.39		40	-15.3698
	18	7.93601
Emission spot 2	0	0.00169841		5	1.26
	4	0.155013		10	1.74
	8	0.0539177		20	3.3
	12	0.845834		30	3
	16	3.08342		40	2.31
				50	1.99
				60	1.8
Emission spot 3							SW	1.142
							10	-3.15612
							20	-8.35787
							30	-7.4955
							40	-16.3859
							50	-2.99938
							60	-2.09612
Emission spot 4							10	-8.20337
							20	-6.66188
SW = seawater sampled 50 cm above the sediment surface
